# Supplementary material for: ﻿Didymodonmanhanensis (Pottiaceae, Bryophyta), a new species from Inner Mongolia steppe, China and its phylogenetic position, based on molecular data
Source: PhytoKeys. 2022 May 23;197:41–57. doi: 10.3897/phytokeys.197.80531 (PMC9849008; doi:10.3897/phytokeys.197.80531)
Supplement: XML Treatment for Didymodon manhanensis [file phytokeys.197.80531-treatment1.xml]

<!DOCTYPE tp:taxon-treatment
  PUBLIC "-//TaxonX//DTD Taxonomic Treatment Publishing DTD v0 20100105//EN" "tax-treatment-NSO.dtd">
<tp:taxon-treatment xmlns:tp="http://www.plazi.org/taxpub"><tp:treatment-meta><kwd-group><label>Taxon classification</label><kwd>
                <named-content content-type="kingdom">Plantae</named-content>
              </kwd><kwd>
                <named-content content-type="order">Pottiales</named-content>
              </kwd><kwd>
                <named-content content-type="family">Pottiaceae</named-content>
              </kwd></kwd-group><mixed-citation publication-type="journal"><person-group><name><surname>Feng</surname><given-names>Chao</given-names></name><name><surname>Zhang</surname><given-names>Guo-Li</given-names></name><name><surname>Wu</surname><given-names>Ting-Ting</given-names></name><name><surname>Kou</surname><given-names>Jin</given-names></name></person-group><article-title>﻿<italic><tp:taxon-name><tp:taxon-name-part taxon-name-part-type="genus" reg="Didymodon">Didymodon</tp:taxon-name-part><tp:taxon-name-part taxon-name-part-type="species" reg="manhanensis">manhanensis</tp:taxon-name-part></tp:taxon-name></italic> (<tp:taxon-name><tp:taxon-name-part taxon-name-part-type="family">Pottiaceae</tp:taxon-name-part></tp:taxon-name>, <tp:taxon-name><tp:taxon-name-part taxon-name-part-type="phylum">Bryophyta</tp:taxon-name-part></tp:taxon-name>), a new species from Inner Mongolia steppe, China and its phylogenetic position, based on molecular data</article-title><source>PhytoKeys</source><day>23</day><month>05</month><year>2022</year><volume>197</volume><fpage>41</fpage><lpage>57</lpage><pub-id pub-id-type="doi">10.3897/phytokeys.197.80531</pub-id></mixed-citation></tp:treatment-meta><tp:nomenclature><label>﻿</label><tp:taxon-name>
              <object-id xmlns:xlink="http://www.w3.org/1999/xlink" content-type="arpha" xlink:type="simple">70A98184-1F76-5333-8D1C-D128E33BD3A0</object-id>
              <tp:taxon-name-part taxon-name-part-type="genus" reg="Didymodon">Didymodon</tp:taxon-name-part>
              <tp:taxon-name-part taxon-name-part-type="species" reg="manhanensis">manhanensis</tp:taxon-name-part>
            </tp:taxon-name><tp:taxon-authority>C. Feng &amp; J. Kou</tp:taxon-authority><tp:taxon-status xmlns:xlink="http://www.w3.org/1999/xlink" xlink:type="simple">sp. nov.</tp:taxon-status><xref ref-type="fig" rid="F1">Figs 1</xref><xref ref-type="fig" rid="F2">, 2 Chinese name: 蛮汉山对齿藓</xref></tp:nomenclature><tp:treatment-sec sec-type="material" id="SECID0EDTCI"><title>Type.</title><p>China. Inner Mongolia: Ulanqab City, Manhan Mountain, <named-content xmlns:xlink="http://www.w3.org/1999/xlink" content-type="dwc:verbatimCoordinates" xlink:type="simple"><named-content content-type="geo-json" specific-use="{&#34;type&#34;:&#34;Point&#34;,&#34;coordinates&#34;:[112.326772,40.655359]}" id="NCID0EMTCI" xlink:type="simple">40°39'19.2931"N, 112°19'36.3792"E</named-content></named-content>, on soil under the grass, elevation 1417 m, 20 June 2016, <italic>Chao Feng 2016060162</italic> (holotype: NMAC!; isotype: MO!).</p></tp:treatment-sec><tp:treatment-sec sec-type="diagnosis" id="SECID0ETTCI"><title>Diagnosis.</title><p>It is distinguished from all congeners by the following combination of diagnostic features: leaves incurved and slightly twisted when dry, spreading when moist, narrowly lanceolate from an ovate base; subulate and fragile leaf apices; distally bistratose leaf margins that are recurved in proximal 2/3–3/4; costal guide cells in 2–3 layers and without ventral stereids, smooth laminal cells and red KOH laminal colour reaction.</p></tp:treatment-sec><tp:treatment-sec sec-type="description" id="SECID0EYTCI"><title>Description.</title><p>Plants medium, growing in turfs, green-blackish distally, brown-blackish proximally. Stems very seldom branched, 0.8–1.6 cm in length, not papillose, transverse section rounded to rounded-pentagonal, central strand developed, sclerodermis present, hyalodermis absent; axillary hairs filiform, of 4–8 hyaline cells, the basal cell brown. Leaves crowded on stem, incurved and slightly twisted when dry, spreading when moist, narrowly lanceolate from an ovate base, constricted just above the base, 1.3–2.3 × 0.43–0.55 mm, distal lamina narrowly channelled ventrally; margins plane distally, recurved in proximal 2/3–3/4 of leaf, entire, distal margins bistratose; apex subulate, somewhat fragile; leaf base ovate, not sheathing, not decurrent; costa stout, tapering distally, 57.5–75 µm wide at base, excurrent as a long, thick subula, not spurred, ventral cells of costa in upper middle part of leaf quadrate or subquadrate, smooth, 4 rows of cells across costa ventrally at mid-leaf, dorsal cells of costa in upper middle part of leaf quadrate or subquadrate, smooth, transverse section semicircular to nearly rounded, epidermis present adaxially and abaxially, not or weakly bulging, ventral stereids absent, guide cells 10–16 in 2–3 layers, 2–4 layers of dorsal stereids, reniform or crescent-shaped, without hydroids; upper laminal cells quadrate to rhombic, usually with angular lumens, 7.5–10 × 5–10 µm, smooth, slightly thick-walled, weakly convex on both surfaces, distal lamina unistratose, basal cells weakly differentiated juxtacostally, rectangular, 12.5–37.5 × 5–7.5 µm, thin-walled, smooth; basal marginal cells subquadrate or quadrate, 5–8.75 × 6.25–7.5 µm, with weakly-thickened walls, smooth. Gemmae absent. Dioicous. Sporophytes unknown. KOH laminal colour reaction red.</p></tp:treatment-sec><tp:treatment-sec sec-type="material" id="SECID0E4TCI"><title>Additional specimens examined.</title><p><bold>China Inner Mongolia</bold>: Ulanqab City, Manhan Mountain, on soil under the grass, 20 June 2016, Chao Feng 2016060176 (NMAC).</p></tp:treatment-sec><tp:treatment-sec sec-type="etymology" id="SECID0EFUCI"><title>Etymology.</title><p>The specific epithet refers to Manhan Mountain, the type locality.</p></tp:treatment-sec><tp:treatment-sec sec-type="habitat" id="SECID0EKUCI"><title>Habitat and distribution.</title><p>Manhan Mountain is situated in Liangcheng County in the southern section of the Yinshan Mountains in the middle of Inner Mongolia, with an average altitude of approximately 1500 m (<xref ref-type="bibr" rid="B7">Huang et al. 2014</xref>). Its soil types are mainly leaching grey, cinnamonic soil (<xref ref-type="bibr" rid="B21">Lyu et al. 2012</xref>). The vegetation on Manhan Mountain is typical forest shrub vegetation, including natural forest that consists of <italic><tp:taxon-name><tp:taxon-name-part taxon-name-part-type="genus" reg="Betula">Betula</tp:taxon-name-part><tp:taxon-name-part taxon-name-part-type="species" reg="platyphylla">platyphylla</tp:taxon-name-part></tp:taxon-name></italic> Sukaczev and <italic><tp:taxon-name><tp:taxon-name-part taxon-name-part-type="genus" reg="Populus">Populus</tp:taxon-name-part><tp:taxon-name-part taxon-name-part-type="species" reg="davidiana">davidiana</tp:taxon-name-part></tp:taxon-name></italic> Dode, plantation that consists of <italic><tp:taxon-name><tp:taxon-name-part taxon-name-part-type="genus" reg="Larix">Larix</tp:taxon-name-part><tp:taxon-name-part taxon-name-part-type="species" reg="principis-rupprechtii">principis-rupprechtii</tp:taxon-name-part></tp:taxon-name></italic> Mayr and <tp:taxon-name><tp:taxon-name-part taxon-name-part-type="genus" reg="Pinus">Pinus</tp:taxon-name-part><tp:taxon-name-part taxon-name-part-type="species" reg="sylvestris">sylvestris</tp:taxon-name-part><tp:taxon-name-part taxon-name-part-type="infraspecific-rank">var.</tp:taxon-name-part><tp:taxon-name-part taxon-name-part-type="variety" reg="mongolica">mongolica</tp:taxon-name-part></tp:taxon-name> Litv., natural shrubs that consists of <italic><tp:taxon-name><tp:taxon-name-part taxon-name-part-type="genus" reg="Ostryopsis">Ostryopsis</tp:taxon-name-part><tp:taxon-name-part taxon-name-part-type="species" reg="davidiana">davidiana</tp:taxon-name-part></tp:taxon-name></italic> Decne., <italic><tp:taxon-name><tp:taxon-name-part taxon-name-part-type="genus" reg="Spiraea">Spiraea</tp:taxon-name-part><tp:taxon-name-part taxon-name-part-type="species" reg="salicifolia">salicifolia</tp:taxon-name-part></tp:taxon-name></italic> L. and <italic><tp:taxon-name><tp:taxon-name-part taxon-name-part-type="genus" reg="Rosa">Rosa</tp:taxon-name-part><tp:taxon-name-part taxon-name-part-type="species" reg="davurica">davurica</tp:taxon-name-part></tp:taxon-name></italic> Pall. and the herbaceous plants including <italic><tp:taxon-name><tp:taxon-name-part taxon-name-part-type="genus" reg="Stipa">Stipa</tp:taxon-name-part><tp:taxon-name-part taxon-name-part-type="species" reg="bungeana">bungeana</tp:taxon-name-part></tp:taxon-name></italic> Trin., <italic><tp:taxon-name><tp:taxon-name-part taxon-name-part-type="genus" reg="Cleistogenes">Cleistogenes</tp:taxon-name-part><tp:taxon-name-part taxon-name-part-type="species" reg="squarrosa">squarrosa</tp:taxon-name-part></tp:taxon-name></italic> (Trin.) Keng, <italic><tp:taxon-name><tp:taxon-name-part taxon-name-part-type="genus" reg="Lespedeza">Lespedeza</tp:taxon-name-part><tp:taxon-name-part taxon-name-part-type="species" reg="bicolor">bicolor</tp:taxon-name-part></tp:taxon-name></italic> Turcz., <italic><tp:taxon-name><tp:taxon-name-part taxon-name-part-type="genus" reg="Carex">Carex</tp:taxon-name-part></tp:taxon-name></italic> spp. and <italic><tp:taxon-name><tp:taxon-name-part taxon-name-part-type="genus" reg="Leymus">Leymus</tp:taxon-name-part><tp:taxon-name-part taxon-name-part-type="species" reg="chinensis">chinensis</tp:taxon-name-part></tp:taxon-name></italic> (Trin.) Tzvelev (<xref ref-type="bibr" rid="B41">Zhang et al. 2017</xref>; <xref ref-type="bibr" rid="B20">Li et al. 2021</xref>). <italic><tp:taxon-name><tp:taxon-name-part taxon-name-part-type="genus" reg="Didymodon">Didymodon</tp:taxon-name-part><tp:taxon-name-part taxon-name-part-type="species" reg="manhanensis">manhanensis</tp:taxon-name-part></tp:taxon-name></italic> is currently known only from the type locality at the foot of the Manhan Mountain, north-western Liangcheng County, Inner Mongolia, China, growing on soil under the grass.</p><fig id="F1" position="float" orientation="portrait"><object-id xmlns:xlink="http://www.w3.org/1999/xlink" content-type="doi" xlink:type="simple">10.3897/phytokeys.197.80531.figure1</object-id><object-id xmlns:xlink="http://www.w3.org/1999/xlink" content-type="arpha" xlink:type="simple">1D645915-5997-5165-9DEB-7A1DAD194451</object-id><label>Figure 1.</label><caption><p><italic><tp:taxon-name><tp:taxon-name-part taxon-name-part-type="genus" reg="Didymodon">Didymodon</tp:taxon-name-part><tp:taxon-name-part taxon-name-part-type="species" reg="manhanensis">manhanensis</tp:taxon-name-part></tp:taxon-name></italic><bold>A</bold> dry plants <bold>B</bold> moist plants <bold>C</bold> cross-section of stem <bold>D</bold> leaves <bold>E</bold> leaf apex <bold>F</bold> upper part of costa (dorsal) <bold>G</bold> upper part of costa (ventral) <bold>H</bold> axillary hairs. Photographed on 21 November 2021 by Chao Feng from the holotype (NMAC!).</p></caption><graphic xmlns:xlink="http://www.w3.org/1999/xlink" xlink:href="phytokeys-197-041_article-80531__-g001.jpg" position="float" orientation="portrait" xlink:type="simple" id="oo_687375.jpg"><uri content-type="original_file" xlink:type="simple">https://binary.pensoft.net/fig/687375</uri></graphic></fig><fig id="F2" position="float" orientation="portrait"><object-id xmlns:xlink="http://www.w3.org/1999/xlink" content-type="doi" xlink:type="simple">10.3897/phytokeys.197.80531.figure2</object-id><object-id xmlns:xlink="http://www.w3.org/1999/xlink" content-type="arpha" xlink:type="simple">935FA40B-AAF0-5170-A2CC-292A1C646142</object-id><label>Figure 2.</label><caption><p><italic><tp:taxon-name><tp:taxon-name-part taxon-name-part-type="genus" reg="Didymodon">Didymodon</tp:taxon-name-part><tp:taxon-name-part taxon-name-part-type="species" reg="manhanensis">manhanensis</tp:taxon-name-part></tp:taxon-name></italic><bold>A</bold> median leaf cells <bold>B</bold> basal juxtacostal cells <bold>C</bold> basal marginal cells; <bold>D–H</bold> cross-sections of leaves, sequentially from apex to base. Photographed on 21 November 2021 by Chao Feng from the holotype (NMAC!).</p></caption><graphic xmlns:xlink="http://www.w3.org/1999/xlink" xlink:href="phytokeys-197-041_article-80531__-g002.jpg" position="float" orientation="portrait" xlink:type="simple" id="oo_687376.jpg"><uri content-type="original_file" xlink:type="simple">https://binary.pensoft.net/fig/687376</uri></graphic></fig><fig id="F3" position="float" orientation="portrait"><object-id xmlns:xlink="http://www.w3.org/1999/xlink" content-type="doi" xlink:type="simple">10.3897/phytokeys.197.80531.figure3</object-id><object-id xmlns:xlink="http://www.w3.org/1999/xlink" content-type="arpha" xlink:type="simple">DA14C4DA-35A5-5491-8323-421478337FD8</object-id><label>Figure 3.</label><caption><p>Phylogenetic relationships (50% majority consensus tree) from the Bayesian Inference of the concatenated <italic>rps</italic>4 and <italic>trn</italic>M-<italic>trn</italic>V datasets. Numbers above branches indicate posterior probability from the <abbrev xmlns:xlink="http://www.w3.org/1999/xlink" xlink:title="Bayesian Inference" id="ABBRID0EH3CI" xlink:type="simple">BI</abbrev> analysis, followed by bootstrap values for the <abbrev xmlns:xlink="http://www.w3.org/1999/xlink" xlink:title="Maximum Likelihood" id="ABBRID0EL3CI" xlink:type="simple">ML</abbrev> analysis.</p></caption><graphic xmlns:xlink="http://www.w3.org/1999/xlink" xlink:href="phytokeys-197-041_article-80531__-g003.jpg" position="float" orientation="portrait" xlink:type="simple" id="oo_687377.jpg"><uri content-type="original_file" xlink:type="simple">https://binary.pensoft.net/fig/687377</uri></graphic></fig><fig id="F4" position="float" orientation="portrait"><object-id xmlns:xlink="http://www.w3.org/1999/xlink" content-type="doi" xlink:type="simple">10.3897/phytokeys.197.80531.figure4</object-id><object-id xmlns:xlink="http://www.w3.org/1999/xlink" content-type="arpha" xlink:type="simple">2480805B-CF23-53A9-9302-2D44D0EA6C58</object-id><label>Figure 4.</label><caption><p>Phylogenetic relationships (50% majority consensus tree) from the Bayesian Inference on the ITS dataset. Numbers above branches indicate posterior probability from the <abbrev xmlns:xlink="http://www.w3.org/1999/xlink" xlink:title="Bayesian Inference" id="ABBRID0E33CI" xlink:type="simple">BI</abbrev> analysis, followed by bootstrap values for the <abbrev xmlns:xlink="http://www.w3.org/1999/xlink" xlink:title="Maximum Likelihood" id="ABBRID0EA4CI" xlink:type="simple">ML</abbrev> analysis.</p></caption><graphic xmlns:xlink="http://www.w3.org/1999/xlink" xlink:href="phytokeys-197-041_article-80531__-g004.jpg" position="float" orientation="portrait" xlink:type="simple" id="oo_687378.jpg"><uri content-type="original_file" xlink:type="simple">https://binary.pensoft.net/fig/687378</uri></graphic></fig></tp:treatment-sec><ref-list><ref id="B7"><mixed-citation xmlns:xlink="http://www.w3.org/1999/xlink" xlink:type="simple"><person-group><name name-style="western"><surname>Huang</surname><given-names>Y</given-names></name><name name-style="western"><surname>Cha</surname><given-names>M-H</given-names></name><name name-style="western"><surname>Wu</surname><given-names>X-D</given-names></name></person-group> (<year>2014</year>) Preliminary study on rodent control in different forest stands of Manhan Mountain Forest Farm in Inner Mongolia, China. Chinese journal of Vector Biology and Control 25(3): 273–274[+276]. [In Chinese] <ext-link xlink:href="10.11853/j.issn.1003.4692.2014.03.021" ext-link-type="doi" xlink:type="simple">https://doi.org/10.11853/j.issn.1003.4692.2014.03.021</ext-link></mixed-citation></ref><ref id="B21"><mixed-citation xmlns:xlink="http://www.w3.org/1999/xlink" xlink:type="simple"><person-group><name name-style="western"><surname>Lyu</surname><given-names>J-B</given-names></name><name name-style="western"><surname>Zhang</surname><given-names>Q-L</given-names></name><name name-style="western"><surname>Yu</surname><given-names>N-N</given-names></name><name name-style="western"><surname>Wang</surname><given-names>D-Z</given-names></name><name name-style="western"><surname>Mo</surname><given-names>R-G</given-names></name><name name-style="western"><surname>Zhang</surname><given-names>Z-H</given-names></name></person-group> (<year>2012</year>) The impacts of intermediate felling on the soil physicochemical characteristics and microorganism of Chinese Pine and <italic><tp:taxon-name><tp:taxon-name-part taxon-name-part-type="genus">Larix</tp:taxon-name-part></tp:taxon-name></italic> spp in Manhan Mountains. Forest Resources Management 4: 74–79[+85]. [In Chinese] <ext-link xlink:href="10.13466/j.cnki.lyzygl.2012.04.007" ext-link-type="doi" xlink:type="simple">https://doi.org/10.13466/j.cnki.lyzygl.2012.04.007</ext-link></mixed-citation></ref><ref id="B41"><mixed-citation xmlns:xlink="http://www.w3.org/1999/xlink" xlink:type="simple"><person-group><name name-style="western"><surname>Zhang</surname><given-names>X</given-names></name><name name-style="western"><surname>Zhang</surname><given-names>Y</given-names></name><name name-style="western"><surname>Gao</surname><given-names>L</given-names></name></person-group> (<year>2017</year>) A study on control of rodents in forest region of Manhanshan Mountain. Animal Husbandry and Feed Science 38(9): 63–67. [In Chinese]. <ext-link xlink:href="10.16003/j.cnki.issn1672-5190.2017.09.020" ext-link-type="doi" xlink:type="simple">https://doi.org/10.16003/j.cnki.issn1672-5190.2017.09.020</ext-link></mixed-citation></ref><ref id="B20"><mixed-citation xmlns:xlink="http://www.w3.org/1999/xlink" xlink:type="simple"><person-group><name name-style="western"><surname>Li</surname><given-names>Y-X</given-names></name><name name-style="western"><surname>Ji</surname><given-names>M</given-names></name><name name-style="western"><surname>Cao</surname><given-names>G-X</given-names></name><name name-style="western"><surname>Xing</surname><given-names>Y-K</given-names></name><name name-style="western"><surname>Yang</surname><given-names>Y-W</given-names></name><name name-style="western"><surname>Wang</surname><given-names>Z-B</given-names></name><name name-style="western"><surname>Zhao</surname><given-names>Z-J</given-names></name><name name-style="western"><surname>Huo</surname><given-names>F-L</given-names></name><name name-style="western"><surname>Zhao</surname><given-names>D-Y</given-names></name><name name-style="western"><surname>Bai</surname><given-names>G-W</given-names></name></person-group> (<year>2021</year>) <article-title>Study on soil physical and chemical properties of typical forest vegetation in Manhan Mountains.</article-title><source>Journal of Inner Mongolia Forestry Science &amp; Technology</source><volume>47</volume>(<issue>2</issue>): <fpage>24</fpage>–<lpage>29</lpage>. [In Chinese]</mixed-citation></ref></ref-list></tp:taxon-treatment>
